# Supplementary material for: Beneficial Contribution to Glucose Homeostasis by an Agro-Food Waste Product Rich in Abscisic Acid: Results from a Randomized Controlled Trial
Source: Foods. 2022 Aug 31;11(17):2637. doi: 10.3390/foods11172637 (PMC9455828; doi:10.3390/foods11172637)
Supplement: Supplementary file 1 [file foods-11-02637-s001.zip]

Archive with 1 entries (1 files):
- foods-1861755-supplementary.pdf
